# Supplementary material for: Chestnut Tannin Improves Growth Performance and Intestinal Health of Broilers Challenged with Necrotic Enteritis via the cGAS-STING-Ferroptosis Pathway
Source: Animals (Basel). 2026 Feb 22;16(4):686. doi: 10.3390/ani16040686 (PMC12937207; doi:10.3390/ani16040686)
Supplement: Supplementary file 1 [file animals-16-00686-s001.zip]

Archive with 1 entries (1 files):
- animals-4150724-supplementary.pdf
